# Supplementary material for: The plant-like protein phosphatase PPKL regulates parasite replication and morphology in Toxoplasma gondii
Source: Parasit Vectors. 2024 Mar 18;17:142. doi: 10.1186/s13071-024-06135-6 (PMC10949797; doi:10.1186/s13071-024-06135-6)
Supplement: Supplementary file 2 — Additional file 2: Table S4. Statistical analysis of mass spectrometry datasets identified in the purified samples from the parental line and the TurboID-PPKL line using streptavidin beads. The fold changes and P-values were calculated by comparing the peptide numbers of the TurboID-PPKL (PPKL_1/2) with those of the parental line (RH_1/2). Note that the peptide number with zero in the RH was considered as 1 for the analysis. The results were used to plot Figure S3D, and the hits with P<0.05 were used for protein interaction analysis by STRING (Figure S3E) and Gene Ontology analysis in ToxoDB (Fig S3G). [file 13071_2024_6135_MOESM2_ESM.xlsx]

## Sheet: RHvsPPKL_diffresult
Table S4. Statistical analysis of mass-spectrometry datasets identified from biotinylated proteins purified from the parental line and the TurboID-PPKL line
Sequential orders	Gene_ID	Description (Annotations)	RH_1	RH_2	PPKL_1	PPKL_2	p_value	significance	log2foldchange
1	TGGT1_290170	kelch repeat domain containing/Serine/threonine protein phosphatase protein	1	1	29	28	0.000330415	***	4.83289
2	TGGT1_231070	protein kinase	1	1	41	38	0.00151451	**	5.30378
3	TGGT1_235470	myosin A	1	1	11	12	0.00225989	**	3.52356
4	TGGT1_232340	protein phosphatase 2C domain-containing protein	1	1	20	22	0.00249066	**	4.39232
5	TGGT1_236040	fructose-1	1	1	6	7	0.0081634	**	2.70044
6	TGGT1_236650	DEAD (Asp-Glu-Ala-Asp) box polypeptide 17	1	1	7	6	0.0081634	**	2.70044
7	TGGT1_226970	ribosomal protein RPS11	1	2	8	9	0.0100505	*	2.5025
8	TGGT1_313790	hypothetical protein	1	1	26	32	0.0112856	*	4.85798
9	TGGT1_307020	hypothetical protein	1	1	5	6	0.0121217	*	2.45943
10	TGGT1_232300	ribosomal protein RPS3	2	1	6	6	0.0121217	*	2
11	TGGT1_203780	hypothetical protein	1	1	30	23	0.0183227	*	4.72792
12	TGGT1_294360	putative ubiquitin specific protease 39 isoform 2	1	1	13	10	0.0198039	*	3.52356
13	TGGT1_283850	peptidyl-prolyl cis-trans isomerase	1	1	9	7	0.0198039	*	3
14	TGGT1_253600	hypothetical protein	1	1	7	9	0.0198039	*	3
15	TGGT1_207440	ribosomal protein RPS4	3	1	9	9	0.0198039	*	2.16993
16	TGGT1_245680	ribosomal protein RPL21	1	1	4	5	0.0198039	*	2.16993
17	TGGT1_321620	dynamin-related protein DRPB	1	1	23	17	0.0240356	*	4.32193
18	TGGT1_223420	DnaJ domain-containing protein	1	1	13	9	0.0377496	*	3.45943
19	TGGT1_205470	putative translation elongation factor 2 family protein	1	1	9	13	0.0377496	*	3.45943
20	TGGT1_215460	ribosomal protein RPS24	1	1	7	5	0.0377496	*	2.58496
21	TGGT1_248390	ribosomal protein RPL26	1	1	3	4	0.0377496	*	1.80735
22	TGGT1_223050	ribosomal protein RPS20	1	1	4	3	0.0377496	*	1.80735
23	TGGT1_312090	ribosomal protein RPL23	1	1	3	4	0.0377496	*	1.80735
24	TGGT1_263040	ribosomal protein RPS16	1	1	3	4	0.0377496	*	1.80735
25	TGGT1_209420	hypothetical protein	1	1	4	3	0.0377496	*	1.80735
26	TGGT1_238170	hypothetical protein	1	1	18	12	0.0429797	*	3.90689
27	TGGT1_311230	hypothetical protein	1	1	66	42	0.047631	*	5.75489
28	TGGT1_288380	heat shock protein HSP90	1	1	6	9	0.0493458	*	2.90689
	TGGT1_273760	heat shock protein HSP70	1	1	21	13	0.057191	ns	4.08746
	TGGT1_214180	ENTH domain-containing protein	1	1	6	4	0.057191	ns	2.32193
	TGGT1_263050	ribosomal protein RPL13	1	1	6	4	0.057191	ns	2.32193
	TGGT1_300000	ribosomal protein RPL18	1	1	6	4	0.057191	ns	2.32193
	TGGT1_201700	WD domain	1	1	6	4	0.057191	ns	2.32193
	TGGT1_231640	alveolin domain containing intermediate filament IMC1	1	1	25	15	0.0627991	ns	4.32193
	TGGT1_309120	ribosomal protein RPL4	1	1	8	5	0.0669922	ns	2.70044
	TGGT1_224850	putative polyadenylate binding protein	1	1	8	5	0.0669922	ns	2.70044
	TGGT1_250770	putative eukaryotic initiation factor-4A	1	1	8	5	0.0669922	ns	2.70044
	TGGT1_253430	putative asparagine synthetase	1	1	8	5	0.0669922	ns	2.70044
	TGGT1_289650	PEP-carboxykinase I	1	1	8	5	0.0669922	ns	2.70044
	TGGT1_288720	ribosomal protein RPL10	1	1	5	8	0.0669922	ns	2.70044
	TGGT1_214970	putative DNA replication licensing factor	1	1	19	11	0.0728273	ns	3.90689
	TGGT1_291950	RNA recognition motif-containing protein	1	1	12	7	0.0766867	ns	3.24793
	TGGT1_270510	asparaginyl-tRNA synthetase (NOB+tRNA synthase)	1	1	7	12	0.0766867	ns	3.24793
	TGGT1_230940	hypothetical protein	1	1	22	12	0.0853409	ns	4.08746
	TGGT1_263700	ribosomal protein RPS14	3	1	5	6	0.0886776	ns	1.45943
	TGGT1_245460	ribosomal protein RPS8	1	3	5	6	0.0886776	ns	1.45943
	TGGT1_268950	hypothetical protein	1	1	19	10	0.095466	ns	3.85798
	TGGT1_227360	ribosomal protein RPL3	1	1	5	9	0.095466	ns	2.80735
	TGGT1_233680	nuclear movement family protein	1	1	9	5	0.095466	ns	2.80735
	TGGT1_222220	alveolin domain containing intermediate filament IMC7	1	1	5	3	0.095466	ns	2
	TGGT1_309820	ribosomal protein RPL11	1	1	5	3	0.095466	ns	2
	TGGT1_207060	ribonucleoside-diphosphate reductase small subunit	1	1	5	3	0.095466	ns	2
	TGGT1_243570	ribosomal protein RPS26	1	1	3	2	0.095466	ns	1.32193
	TGGT1_229670	ribosomal protein RPS23	1	1	3	2	0.095466	ns	1.32193
	TGGT1_247510	fructose-bisphospatase II	1	1	3	2	0.095466	ns	1.32193
	TGGT1_232350	lactate dehydrogenase LDH1	1	1	3	2	0.095466	ns	1.32193
	TGGT1_232250	catalase	1	1	3	2	0.095466	ns	1.32193
	TGGT1_244380	cactin	1	1	37	18	0.108078	ns	4.78136
	TGGT1_220270	alveolin domain containing intermediate filament IMC6	1	1	10	5	0.121541	ns	2.90689
	TGGT1_215380	hypothetical protein	1	1	10	5	0.121541	ns	2.90689
	TGGT1_278780	hypothetical protein	1	1	8	4	0.129612	ns	2.58496
	TGGT1_205380	fructose-bisphospatase I	1	1	8	4	0.129612	ns	2.58496
	TGGT1_203390	CRAL/TRIO domain-containing protein	1	1	8	4	0.129612	ns	2.58496
	TGGT1_287500	putative T complex chaperonin	1	1	11	5	0.144814	ns	3
	TGGT1_244560	putative heat shock protein 90	1	1	11	5	0.144814	ns	3
	TGGT1_248340	GTP-binding nuclear protein ran/tc4	1	1	6	3	0.144814	ns	2.16993
	TGGT1_243710	t-complex protein beta subunit	1	1	6	3	0.144814	ns	2.16993
	TGGT1_268200	RNA recognition motif-containing protein	1	1	6	3	0.144814	ns	2.16993
	TGGT1_226250	DEAD (Asp-Glu-Ala-Asp) box polypeptide DDX3X	1	1	6	3	0.144814	ns	2.16993
	TGGT1_233190	SKIP/SNW domain-containing protein	1	1	6	3	0.144814	ns	2.16993
	TGGT1_244470	hypothetical protein	1	1	66	26	0.153351	ns	5.52356
	TGGT1_249900	putative adenine nucleotide translocator	1	1	9	4	0.158809	ns	2.70044
	TGGT1_205130	hypothetical protein	1	1	7	3	0.183503	ns	2.32193
	TGGT1_311720	chaperonin protein BiP	1	1	7	3	0.183503	ns	2.32193
	TGGT1_239100	ribosomal protein RPS7	1	1	4	2	0.183503	ns	1.58496
	TGGT1_224520	alveolin domain containing intermediate filament IMC8	1	1	4	2	0.183503	ns	1.58496
	TGGT1_244840	zinc knuckle domain-containing protein	1	1	4	2	0.183503	ns	1.58496
	TGGT1_320050	ribosomal protein RPL5	1	1	2	4	0.183503	ns	1.58496
	TGGT1_284620	hypothetical protein	1	1	11	4	0.204413	ns	2.90689
	TGGT1_249440	hypothetical protein	1	1	32	10	0.210663	ns	4.39232
	TGGT1_246690	alpha amylase	1	1	8	3	0.213666	ns	2.45943
	TGGT1_273460	eukaryotic translation initiation factor 3 subunit 6 interacting protein	1	1	8	3	0.213666	ns	2.45943
	TGGT1_229650	josephin protein	1	1	8	3	0.213666	ns	2.45943
	TGGT1_216810	5'-nucleotidase	1	1	19	6	0.218879	ns	3.64386
	TGGT1_212780	hypothetical protein	1	1	36	10	0.232662	ns	4.52356
	TGGT1_249390	glutamate/leucine/phenylalanine/valine dehydrogenase family protein	1	1	17	5	0.237507	ns	3.45943
	TGGT1_244120	hypothetical protein	1	1	13	4	0.237507	ns	3.08746
	TGGT1_268630	YagE family protein	1	1	9	3	0.237507	ns	2.58496
	TGGT1_308090	rhoptry protein ROP5	1	1	3	9	0.237507	ns	2.58496
	TGGT1_235970	putative eukaryotic initiation factor-2 gamma	1	1	2	5	0.237507	ns	1.80735
	TGGT1_245560	hypothetical protein	1	1	38	10	0.242124	ns	4.58496
	TGGT1_263320	hypothetical protein	1	1	3	10	0.256689	ns	2.70044
	TGGT1_243200	hypothetical protein	1	1	29	7	0.262263	ns	4.16993
	TGGT1_296010	phosphatidylinositol 3- and 4-kinase	1	1	20	5	0.264917	ns	3.64386
	TGGT1_292950	hypothetical protein	1	1	50	11	0.269486	ns	4.93074
	TGGT1_310440	membrane occupation and recognition nexus protein MORN1	1	1	16	4	0.272393	ns	3.32193
	TGGT1_289690	glyceraldehyde-3-phosphate dehydrogenase GAPDH1	1	1	3	11	0.272393	ns	2.80735
	TGGT1_216000	alveolin domain containing intermediate filament IMC3	1	1	6	2	0.272393	ns	2
	TGGT1_230210	alveolin domain containing intermediate filament IMC10	1	1	6	2	0.272393	ns	2
	TGGT1_313380	hypothetical protein	1	1	6	2	0.272393	ns	2
	TGGT1_238010	ribosomal protein RPL23A	1	1	2	6	0.272393	ns	2
	TGGT1_260540	alveolin domain containing intermediate filament IMC14	1	1	17	4	0.281354	ns	3.39232
	TGGT1_253440	putative cell-cycle-associated protein kinase SRPK	1	1	17	4	0.281354	ns	3.39232
	TGGT1_227800	EF hand domain-containing protein	1	1	12	3	0.285455	ns	2.90689
	TGGT1_313270	hypothetical protein	1	1	43	8	0.296474	ns	4.67243
	TGGT1_286580	hypothetical protein	1	1	19	4	0.296474	ns	3.52356
	TGGT1_226960	phosphofructokinase PFKII	1	1	19	4	0.296474	ns	3.52356
	TGGT1_294730	hypothetical protein	1	1	13	3	0.296474	ns	3
	TGGT1_224530	alveolin domain containing intermediate filament IMC5	1	1	7	2	0.296474	ns	2.16993
	TGGT1_251870	histone H2Bb	1	3	3	6	0.29986	ns	1.16993
	TGGT1_226220	alveolin domain containing intermediate filament IMC9	1	1	14	3	0.305883	ns	3.08746
	TGGT1_300120	aminotransferase	1	1	14	3	0.305883	ns	3.08746
	TGGT1_262380	putative elongation factor Tu	1	2	4	2	0.311753	ns	1
	TGGT1_204400	putative ATPase synthase subunit alpha	1	2	4	2	0.311753	ns	1
	TGGT1_258090	hypothetical protein	1	1	29	5	0.314006	ns	4.08746
	TGGT1_310950	AP2 domain transcription factor AP2XI-3	1	1	8	2	0.314006	ns	2.32193
	TGGT1_232440	Brf1p family coiled coil protein	1	1	8	2	0.314006	ns	2.32193
	TGGT1_275670	alveolin domain containing intermediate filament IMC15	1	1	8	2	0.314006	ns	2.32193
	TGGT1_263300	eukaryotic porin protein	1	1	2	8	0.314006	ns	2.32193
	TGGT1_214880	hypothetical protein	1	1	16	3	0.321085	ns	3.24793
	TGGT1_261570	ribosomal protein RPL7A	1	3	3	8	0.323284	ns	1.45943
	TGGT1_204280	putative cell-cycle-associated protein kinase DYRK	1	1	27	4	0.334519	ns	3.9542
	TGGT1_272910	T-complex protein 1 delta subunit	1	1	10	2	0.337734	ns	2.58496
	TGGT1_243960	nuclear transport factor 2 (ntf2) domain-containing protein	1	1	10	2	0.337734	ns	2.58496
	TGGT1_262150	kelch repeat and K+ channel tetramerisation domain containing protein	1	1	21	3	0.346118	ns	3.58496
	TGGT1_310490	ribosomal protein RPL27A	2	1	2	6	0.349055	ns	1.41504
	TGGT1_230340	hypothetical protein	1	1	36	4	0.356947	ns	4.32193
	TGGT1_260600	Pumilio-family RNA binding repeat-containing protein	1	1	13	2	0.358757	ns	2.90689
	TGGT1_286920	SWIRM domain-containing protein	1	1	13	2	0.358757	ns	2.90689
	TGGT1_270890	hypothetical protein	1	1	15	2	0.367825	ns	3.08746
	TGGT1_237290	hypothetical protein	1	1	16	2	0.371461	ns	3.16993
	TGGT1_294610	putative histone lysine methyltransferase	1	1	35	3	0.377457	ns	4.24793
	TGGT1_310220	hypothetical protein	1	1	36	3	0.378743	ns	4.2854
	TGGT1_311770	hypothetical protein	1	1	62	4	0.384843	ns	5.04439
	TGGT1_223790	hypothetical protein	1	1	24	2	0.389216	ns	3.70044
	TGGT1_260580	hypothetical protein	1	1	28	2	0.394161	ns	3.90689
	TGGT1_202550	NLI interacting factor family phosphatase	1	1	35	2	0.40002	ns	4.20945
	TGGT1_284190	pyruvate carboxylase	14	37	43	30	0.492608	ns	0.517399
	TGGT1_233460	SAG-related sequence SRS29B	2	2	0	9	0.634364	ns	1.16993
	TGGT1_257680	myosin light chain MLC1	1	1	0	4	0.666667	ns	1
	TGGT1_317720	putative eukaryotic translation initiation factor 3 subunit 7	1	1	0	4	0.666667	ns	1
	TGGT1_221320	acetyl-CoA carboxylase ACC1	36	99	109	63	0.682014	ns	0.349449
	TGGT1_261950	ATP synthase beta subunit ATP-B	1	2	0	2	0.698489	ns	-0.584963
	TGGT1_218260	histone H3.3	1	1	0	3	0.770584	ns	0.584963
	TGGT1_231140	ribosomal protein RPS25	1	1	0	3	0.770584	ns	0.584963
	TGGT1_228470	ribosomal protein RPL15	1	1	0	3	0.770584	ns	0.584963
	TGGT1_290660	RNA recognition motif-containing protein	1	1	0	3	0.770584	ns	0.584963
	TGGT1_269980	putative preprotein translocase Sec61	1	1	0	3	0.770584	ns	0.584963
	TGGT1_314810	ribosomal protein RPL7	1	1	0	3	0.770584	ns	0.584963
	TGGT1_309752	putative succinate-Coenzyme A ligase	1	2	0	4	0.830969	ns	0.415037
	TGGT1_294670	translation initiation factor 3 subunit	1	1	0	2	1	ns	0
	TGGT1_284560	ribosomal protein RPL9	1	1	0	2	1	ns	0
	TGGT1_267400	ribosomal protein RPL32	1	1	0	2	1	ns	0
	TGGT1_310670	putative glycogen phosphorylase 1	1	1	0	2	1	ns	0
	TGGT1_232230	ribosomal protein RPL30	1	1	0	2	1	ns	0
